# Supplementary material for: All-solution-processed ultraflexible wearable sensor enabled with universal trilayer structure for organic optoelectronic devices
Source: Sci Adv. 2024 Apr 10;10(15):eadk9460. doi: 10.1126/sciadv.adk9460 (PMC11006222; doi:10.1126/sciadv.adk9460)
Supplement: Supplementary file 2 — Movies S1 and S2 [file sciadv.adk9460_movies_s1_and_s2.zip]

Archive with 2 entries (2 files):
- adk9460_Movie_S1.mp4
- adk9460_Movie_S2.mp4
